# Supplementary material for: From Innovation to Complication: A Case Report and Review on Immune-Related Colitis Induced by ICIs
Source: Pharmaceuticals (Basel). 2025 Aug 15;18(8):1211. doi: 10.3390/ph18081211 (PMC12389329; doi:10.3390/ph18081211)
Supplement: Supplementary file 1 [file pharmaceuticals-18-01211-s001.zip]

Archive with 1 entries (1 files):
- pharmaceuticals-3737340-supplementary.pdf
